# Supplementary material for: Cyclo(l-Pro-l-Tyr) Isolated from the Human Skin Commensal Corynebacterium tuberculostearicum Inhibits Tyrosinase
Source: Int J Mol Sci. 2024 Jul 4;25(13):7365. doi: 10.3390/ijms25137365 (PMC11242031; doi:10.3390/ijms25137365)
Supplement: Supplementary file 1 [file ijms-25-07365-s001.zip]

Archive with 1 entries (1 files):
- ijms-3035251-supplementary.pdf
